# Supplementary material for: Current Knowledge on UTUC Epidemiology in Poland Compared to Europe
Source: Cancers (Basel). 2025 Dec 30;18(1):126. doi: 10.3390/cancers18010126 (PMC12784844; doi:10.3390/cancers18010126)
Supplement: Supplementary file 1 [file cancers-18-00126-s001.zip]

Archive with 1 entries (1 files):
- cancers-4015180-supplementary.pdf
